# Supplementary material for: Does human milk composition predict later risk of obesity? A systematic review
Source: BMC Nutr. 2023 Jul 20;9:89. doi: 10.1186/s40795-023-00742-9 (PMC10357724; doi:10.1186/s40795-023-00742-9)
Supplement: Supplementary file 3 — Additional file 3. Study Characteristics. Summary of all included study characteristics. [file 40795_2023_742_MOESM3_ESM.xlsx]

## Sheet: Study Characteristics
Additional File 3: Study characteristics for included papers
Paper	Size	Gender	Location	Design	HM Component	Period	Collection Method	Milk Type	Collection Time	Outcome
Brunner et al. 2015 (28)	152	NS	Germany	RCT Follow-up	Adiponectin, Leptin	6 weeks, 4 months	Full breast expression (EP)	Mature	After overnight fast	Obesity
De Fluiter et al. 2021 (34)	133	M: 66 F:67	Netherlands	Cohort	Carbohydrate, Fat, Protein (crude, true), Total (energy) Caloric Content	1 and 3 months	Post-feed	Mature (hind milk)	After feeding	Body composition
Ellsworth et al. 2020 (29)	32 (EBF group n = 21)	M:15 F:17	United States	Cohort	Carbohydrates, Fat, Protein, Insulin, PCA fatty acids, n-6: n-3 ratio	2 weeks	Full breast expression (EP or HE)	Transitional	8:00-10:00 am => 2 hr post feeding	Obesity
Gridneva et al. 2018 (30)	20	M:10 F:10	Australia	Cohort	Adiponectin, Leptin	2 and 5 months	Pre- and post-feed	Mature	NS	Obesity
Gridneva et al. 2018 (19)	20	M:10 F:10	Australia	Cohort	Total Protein, Whey, Casein	2 and 5 months	Pre- and post-feed	Mature	NS	Obesity
Gridneva et al. 2019 (31)	20	M:10 F:10	Australia	Cohort	Total Carbohydrates, Lactose	2 and 5 months	Pre- and post-feed	Mature	NS	Obesity
Meyer et al. 2017 (32)	139	NS	Germany	RCT Follow-up	Adiponectin, Leptin	6 weeks	Full breast expression (EP)	Mature	After overnight fast	Obesity; Body composition
Miralles et al. 2006 (33)	28	M:12 F:16	Spain	Cohort	Leptin	1 and 3 months	Post-feed (HE)	Mature (hind milk)	Morning after feeding	Obesity
Olga et al. 2022 (35)	70 (EBF group n = 40)	M:41 F: 29	United Kingdom	Cohort	Protein (total nitrogen), Fat (triglycerides), Carbohydrate (lactose)	6 weeks	Post-feed (HE)	Mature (hind milk)	After feeding	Obesity, Body composition
Prentice et al. 2016 (18)	614 (EBF group n = 389)	M:313 F:301	United Kingdom	Cohort	Carbohydrate, Fat, Protein, Total (energy) Caloric Content	4-8 weeks	Post-feed (HE)	Mature (pooled hind milk)	NS	Body composition
Acronyms: n = number of participants; EBF = exclusively breastfed; RCT = randomized controlled trial; M = male; F = female; n-6 = omega-6; n-3 = omega-3; CDI = calculated daily intake; NS = not stated; EP = electric pump; HE = hand expressed; PCA = principal component analysis.
