# Supplementary material for: Does human milk composition predict later risk of obesity? A systematic review
Source: BMC Nutr. 2023 Jul 20;9:89. doi: 10.1186/s40795-023-00742-9 (PMC10357724; doi:10.1186/s40795-023-00742-9)
Supplement: Supplementary file 4 — Additional file 4. Obesity Study Findings. Summary of all included studies with a measure of human milk composition and obesity. Where significant findings were found, the results were displayed. [file 40795_2023_742_MOESM4_ESM.xlsx]

## Sheet: Sheet1
Additional file 4: Summary of associations between human milk composition and measures of obesity
Paper	Feeding Type	HM Measure	HM Component	Outcome Measure	Associations	Confounders Adjusted
Brunner et al. 2015 (28)	85% EBF to 6 weeks; 83% EBF to 4 months	6 weeks	Adiponectin (ng mL 1)	12 and 24 months	No significant associations with BMI (kg/m2)	Maternal and infant anthropometry and BC, feeding (full vs. partial)
		4 months	Leptin (ng/ml)
Ellsworth et al. 2020 (29)	EBF at 2 weeks, 2 and 6 months	2 weeks	Protein (g/100 ml)	Difference between 2 weeks and 6 months	No significant associations with change in BMI z-scores	Infant sex
			Carbohydrate (g/100 ml)
			Fat (g/100 ml)
			Insulin (mU/L)
			PCA fatty acids
			n-6: n-3 ratio
Gridneva et al. 2018 (30)	EBF at 2 and 5 months	2 and 5 months	CDI Skim Milk Leptin (ng)	Change between 2 and 12 months, and 5 and 12 months	No significant association with infant BMI (kg/m2)	None
Gridneva et al. 2018 (19)	EBF at 2 and 5 months	2 and 5 months	CDI Total Protein (g)	Change between 2 and 12 months, and 5 and 12 months	No significant association with change in infant BMI (kg/m2)	None
			CDI Whey (g)
Gridneva et al. 2019 (31)	EBF at 2 and 5 months	2 and 5 months	CDI Lactose (g)	Change between 2 and 12 months, and 5 and 12 months	No significant association with change in infant BMI (kg/m2)	None
			CDI Total Carbohydrates (g)
Meyer et al. 2017 (32)	85% EBF to 6 weeks; 83% EBF to 4 months	6 weeks	Adiponectin (ng mL 1)	3, 4, 5 years	No significant association with infant BMI percentiles	Maternal and infant anthropometry and feeding (full vs. partial)
			Leptin (ng/ml)
Miralles et al. 2006 (33)	EBF for at least 4 months	1 month	Leptin concentration (ng/ml)	18 and 24 months	Negative association with infant BMI (kg/m2) at 18 (r = -0.49, p < 0.05) and 24 months (r = -0.45, p < 0.05)	None
		1 month	Log leptin concentration (ng/ml)	12, 18 and 24 months	Negative association with infant BMI (kg/m²) at 12 (r= -0.43, p <0.05), 18 (r= -0.55, p< 0.01) and 24 months (r = -0.60, p< 0.01)
		3 months			Negative correlation between log leptin and infant BMI (kg/m²) at 12 (r= -0.49, p <0.05), 18 (r= -0.45, p< 0.05), and 24 months (r = -0.51, p< 0.01)
Olga et al. 2022 (35)	EBF for 3+ months	6 weeks	Protein (g/day)	12 months	No significant association with infant BMI-SDS	infant sex, birth weight SDS, gestational age, postnatal age at visit, EBF status at 6 months, and other BM macronutrient concentration at 6 weeks (for macronutrients models only)
			Fat (lactose) (g/day)		No significant association with infant BMI-SDS
			Carbohydrate (lactose) (g/day)		No significant association with infant BMI-SDS
Where confounders were adjusted, data reported is from adjusted analysis. Significant results are depicted with the p value in bold. EBF = exclusively breastfed; HM = human milk; BMI = body mass index; n-6 = omega-6; n-3 = omega-3; CDI = Calculated daily intake; PCA = principal component analysis; SDS = Standard deviation scores
