# Supplementary material for: Does human milk composition predict later risk of obesity? A systematic review
Source: BMC Nutr. 2023 Jul 20;9:89. doi: 10.1186/s40795-023-00742-9 (PMC10357724; doi:10.1186/s40795-023-00742-9)
Supplement: Supplementary file 5 — Additional file 5. Body Composition Study Findings. Summary of all included studies with a measure of human milk composition and measures of body composition. Where significant findings were found, the results were displayed. [file 40795_2023_742_MOESM5_ESM.xlsx]

## Sheet: Sheet1
Additional file 5: Summary of associations between human milk composition and body composition
Paper	Feeding Type	HM Measure	HM Component	Outcome Measure	Associations	Confounders Adjusted
Brunner et al. 2015 (28)	85% EBF to 6 weeks; 83% EBF to 4 months.	6 weeks	Adiponectin (ng mL 1)	12 and 24 months	At 12 months, adiponectin was positively associated with sum 4SF (mm) (0.09 [CI 0.01; 0.18], p= 0.037), BF % (0.06 [CI 0; 0.12], p= 0.037) and FM (g) (8.86 [CI 0.25; 17.47], p= 0.046)	Maternal and infant anthropometry and BC, feeding (full vs. partial)
		4 months	Adiponectin (ng mL 1)	24 months	Significant positive associations with sum 4SF (mm) (0.14 [CI 0.02; 0.25], p= 0.023), BF % (0.10 [CI 0.02; 0.18], p = 0.020), and absolute BF (g) (17.42 [CI 0.43; 34.41], p = 0.048).
			Leptin (ng/ml)	12 and 24 months	No significant associations with sum SF, BF (%), FM (g), or LBM (g)
De Fluiter et al. 2021 (34)	EBF first 3 months	1 month	Caloric Content (kcal/ml)	6 months, 2 years, 1-6 months, 1 month to 2 years	No significant associations with FM% or change in FM% SDS	Sex, gestational age, parity, and age at visit
			Crude Protein (g/100ml)
			True Protein (g/100ml)
			Fat (g/100ml)
			Carbohydrate (g/100 ml)
		3 months	Caloric Content (kcal/ml)	2 years, 1 month to 2 years	No significant associations with FM% or change in FM% SDS
			Crude Protein (g/100ml)
			True Protein (g/100ml)
			Fat (g/100ml)
			Carbohydrate (g/100 ml)
Gridneva et al. 2018 (30)	EBF at 2 and 5 months	2 and 5 months	CDI - Whole Milk Adiponectin (ng)	Between 2 and 12 months, and 5 and 12 months	No significant associations following the false discovery rate adjustment (p>0.007)	None
			CDI - Skim Milk Leptin (ng)		No significant associations following the false discovery rate adjustment (p>0.010)
Gridneva et al. 2018 (19)	EBF at 2 and 5 months	2 and 5 months	CDI - Total Protein (g)	Between 2 and 12 months, and 5 and 12 months	No significant associations following false discovery rate adjustment (p>0.011)	None
			CDI - Casein (g)		No significant associations following false discovery rate adjustment (p>0.002)
			CDI - Whey (g)		No significant associations with change in FFM, FMI and FM
Gridneva et al. 2019 (31)	EBF at 2 and 5 months	2 and 5 months	CDI - Total Carbohydrates (g)	Between 2 and 12 months, and 5 and 12 months	No significant associations following the false discovery rate adjustment (p>0.019)	None
			CDI - Lactose (g)		No significant associations following the false discovery rate adjustment (p>0.009)
Prentice et al. 2016 (18)	EBF up to 3 months	4 - 8 weeks	Fat (triglyceride) (%)	12 months	Significant negative association (B -0.007, p = 0.02) with mean SF SDS	Birthweight, gestational age, infant sex, nutrition type and HM storage time
			Carbohydrate (lactose) (%)		Significant positive association (B 0.009, p = 0.01) with mean SF SDS
			Protein (%)		No significant association with mean SF SDS
			Total caloric content		No significant association with mean SF SDS
Meyer et al. 2017 (32)	85% EBF to 6 weeks; 83% EBF to 4 months.	6 weeks	Adiponectin (ng mL 1)	3, 4, 5 years	No significant association with sum SF (mm), BF (%), FM (kg), or LBM (kg)	Maternal and infant anthropometry and BC, feeding (full vs. partial)
			Leptin (ng/ml)
Olga et al. 2022 (35)	EBF for 3+ months	6 weeks	Protein (g/day)	12 months	No significant associations with 4SF	infant sex, birth weight SDS, gestational age, postnatal age at visit, EBF status at 6 months, and other BM macronutrient concentration at 6 weeks (for macronutrients models only)
			Fat (lactose) (g/day)		No significant associations with 4SF
			Carbohydrate (lactose) (g/day)		No significant associations with 4SF
Where confounders were adjusted, data is reported from the adjusted analysis. Significant results are depicted with the p value in bold. Acronyms: EBF = exclusively breastfed; BC = body composition; BIS = bio impedance spectroscopy; SF = skinfolds; 2SF = 2-skinfolds; 4SF = 4-skinfolds; FM = fat mass; FFM = fat-free mass; FMI = fat mass index; FFMI = fat-free mass index; FM/FFM = fat mass/fat-free…
